# Supplementary material for: Patterns of relatedness and genetic diversity inferred from whole genome sequencing of archival blood fluke miracidia (Schistosoma japonicum)
Source: PLoS Negl Trop Dis. 2021 Jan 6;15(1):e0009020. doi: 10.1371/journal.pntd.0009020 (PMC7815185; doi:10.1371/journal.pntd.0009020)
Supplement: S1 Table — (XLSX) [file pntd.0009020.s001.xlsx]

## Sheet: Sheet1
Table S1. Pairwise comparison showing rare allele sharing values and posterior probabilities for each degree of relatedness for SNPs called using BCFtools.
Sample_1	Host_1	Village_1	Sample_2	Host_2	Village_2	RAS	2_deg	3_deg	4_deg	5_deg
17090B	1	C	17141B	11	M	0.0340809	3.61792e-05	0.0088691	0.162417	0.828678
17090B	1	C	17103B	4	C	0.0456828	3.61709e-05	0.00886168	0.16249	0.828612
17090B	1	C	17131C	11	M	0.0479377	3.66288e-05	0.00895486	0.16358	0.827428
17090B	1	C	17148B	11	M	0.0490686	3.69176e-05	0.00901364	0.164262	0.826688
17090A	1	C	17148C	11	M	0.0516095	3.77158e-05	0.00917596	0.166127	0.824659
17090B	1	C	17148C	11	M	0.0270966	3.81306e-05	0.00927337	0.166878	0.823811
17090B	1	C	17128C	11	M	0.0534867	3.8444e-05	0.00932374	0.167808	0.82283
17090A	1	C	17141B	11	M	0.0641261	4.5164e-05	0.0106683	0.182526	0.806761
17090A	1	C	17148B	11	M	0.0650667	4.6007e-05	0.0108345	0.184283	0.804836
17090B	1	C	17088A	5	C	0.070017	5.12764e-05	0.0118621	0.194882	0.793204
17090B	1	C	17053B	10	C	0.0779682	6.33986e-05	0.0141591	0.217126	0.768652
17090A	1	C	17131C	11	M	0.0799775	6.73713e-05	0.0148939	0.223873	0.761165
17090B	1	C	17088B	5	C	0.0809242	6.93956e-05	0.0152653	0.227222	0.757443
17090A	1	C	17128C	11	M	0.0834266	7.52637e-05	0.0163307	0.236615	0.746979
17090A	1	C	17090B	1	C	0.0875333	8.67586e-05	0.0183741	0.253812	0.727727
17090A	1	C	17103A	4	C	0.0877907	8.75662e-05	0.0185157	0.254966	0.726431
17090A	1	C	17082C	2	C	0.0893228	9.26099e-05	0.0193942	0.262031	0.718482
17090B	1	C	17112A	7	C	0.0916619	0.000101152	0.0208613	0.273466	0.705571
17090A	1	C	17048B	3	C	0.0929208	0.000106212	0.0217189	0.279952	0.698223
17090A	1	C	17088B	5	C	0.0991703	0.000137078	0.0267877	0.315683	0.657392
17090B	1	C	17064A	6	C	0.101862	0.000153924	0.0294522	0.332906	0.637488
17090B	1	C	17103A	4	C	0.102022	0.000155003	0.0296207	0.333962	0.636262
17090A	1	C	17082B	2	C	0.104349	0.000171812	0.0322144	0.349784	0.61783
17090B	1	C	17048C	3	C	0.104861	0.000175805	0.0328224	0.353376	0.613626
17090B	1	C	17052B	9	C	0.105816	0.000183544	0.0339919	0.360167	0.605658
17090A	1	C	17048C	3	C	0.107335	0.000196704	0.035956	0.371236	0.592612
17090A	1	C	17088A	5	C	0.109149	0.000213898	0.0384779	0.384868	0.57644
17090A	1	C	17112A	7	C	0.10996	0.000222129	0.0396687	0.391091	0.569018
17090B	1	C	17048B	3	C	0.130761	0.000610368	0.0878414	0.564171	0.347377
17090A	1	C	17103B	4	C	0.134011	0.000715754	0.0990944	0.58927	0.31092
17090A	1	C	17052B	9	C	0.135377	0.000765054	0.104168	0.599231	0.295836
17090A	1	C	17053B	10	C	0.138533	0.00089158	0.116698	0.620623	0.261788
17090A	1	C	17059D	8	C	0.143501	0.00113088	0.138744	0.64872	0.211405
17090A	1	C	17064A	6	C	0.169396	0.00362357	0.301434	0.649981	0.044961
17090B	1	C	17059D	8	C	0.190197	0.00850533	0.486562	0.497214	0.00771844
17090B	1	C	17082C	2	C	0.192021	0.00913357	0.504289	0.480109	0.00646878
17082C	2	C	17131C	11	M	0.0426599	3.57957e-05	0.00878575	0.161582	0.829597
17082C	2	C	17141B	11	M	0.0359141	3.59168e-05	0.00881407	0.161814	0.829336
17082B	2	C	17131C	11	M	0.0465012	3.63192e-05	0.00889184	0.162844	0.828227
17082B	2	C	17128C	11	M	0.0475423	3.65373e-05	0.00893622	0.163363	0.827664
17082C	2	C	17148C	11	M	0.0278813	3.78322e-05	0.00921192	0.166202	0.824549
17082B	2	C	17148C	11	M	0.0520782	3.78863e-05	0.0092106	0.166522	0.824229
17082C	2	C	17148B	11	M	0.0529263	3.82139e-05	0.00927708	0.167279	0.823406
17082B	2	C	17141B	11	M	0.0542977	3.87967e-05	0.00939517	0.168615	0.821951
17082B	2	C	17148B	11	M	0.0552469	3.92397e-05	0.00948477	0.169623	0.820853
17082C	2	C	17128C	11	M	0.0561653	3.97002e-05	0.00957774	0.170663	0.819719
17082C	2	C	17053B	10	C	0.068457	4.94546e-05	0.011509	0.19129	0.797152
17082C	2	C	17103A	4	C	0.0741625	5.69481e-05	0.0129477	0.205626	0.78137
17082B	2	C	17088A	5	C	0.0819205	7.16388e-05	0.0156745	0.230867	0.753387
17082B	2	C	17064A	6	C	0.0896033	9.35789e-05	0.0195619	0.26336	0.716984
17082B	2	C	17053B	10	C	0.0924435	0.000104254	0.0213879	0.277465	0.701043
17082C	2	C	17103B	4	C	0.092789	0.000105666	0.0216267	0.279262	0.699006
17082B	2	C	17112A	7	C	0.0977645	0.000129205	0.0255191	0.307127	0.667224
17082C	2	C	17112A	7	C	0.0981603	0.000131362	0.0258681	0.309506	0.664495
17082B	2	C	17088B	5	C	0.0990407	0.000136327	0.0266673	0.314881	0.658315
17082C	2	C	17048C	3	C	0.100757	0.000146712	0.0283195	0.325703	0.645831
17082B	2	C	17090B	1	C	0.102014	0.000154948	0.0296122	0.333909	0.636324
17082B	2	C	17103A	4	C	0.105117	0.000177839	0.0331308	0.355182	0.61151
17082C	2	C	17088B	5	C	0.106319	0.000187785	0.0346281	0.363798	0.601386
17082B	2	C	17059D	8	C	0.106491	0.000189258	0.0348485	0.365045	0.599918
17082C	2	C	17052B	9	C	0.117438	0.000317371	0.0527822	0.451831	0.495069
17082C	2	C	17088A	5	C	0.118907	0.000340885	0.0558578	0.464283	0.479518
17082B	2	C	17082C	2	C	0.119129	0.000344582	0.0563363	0.466167	0.477152
17082B	2	C	17103B	4	C	0.12548	0.00047061	0.0719202	0.520473	0.407136
17082C	2	C	17059D	8	C	0.125713	0.000476047	0.0725639	0.522451	0.404509
17082B	2	C	17052B	9	C	0.130443	0.000600895	0.0868004	0.561624	0.350975
17082C	2	C	17064A	6	C	0.132094	0.000651619	0.0923159	0.574673	0.332359
17082B	2	C	17048C	3	C	0.136409	0.00080443	0.10814	0.606489	0.284566
17082B	2	C	17048B	3	C	0.143561	0.00113411	0.139028	0.649013	0.210824
17082C	2	C	17048B	3	C	0.185497	0.00705832	0.44157	0.539405	0.0119666
17048C	3	C	17148C	11	M	0.0391587	3.56941e-05	0.00876647	0.161314	0.829884
17048B	3	C	17131C	11	M	0.0459024	3.62087e-05	0.00886937	0.16258	0.828514
17048C	3	C	17141B	11	M	0.0477956	3.65954e-05	0.00894805	0.163501	0.827514
17048B	3	C	17128C	11	M	0.0541015	3.87093e-05	0.00937747	0.168415	0.822169
17048B	3	C	17141B	11	M	0.0580605	4.07536e-05	0.0097898	0.173018	0.817151
17048C	3	C	17131C	11	M	0.0581675	4.08173e-05	0.0098026	0.173159	0.816997
17048B	3	C	17148C	11	M	0.0596792	4.17689e-05	0.00999338	0.175256	0.814709
17048C	3	C	17128C	11	M	0.0639162	4.49822e-05	0.0106324	0.182144	0.807179
17048C	3	C	17088B	5	C	0.0662582	4.71432e-05	0.0110578	0.186624	0.802271
17048B	3	C	17148B	11	M	0.070566	5.19558e-05	0.0119932	0.196203	0.791751
17048B	3	C	17088B	5	C	0.0776749	6.28534e-05	0.0140576	0.216181	0.769699
17048C	3	C	17148B	11	M	0.0779176	6.3304e-05	0.0141415	0.216962	0.768833
17048B	3	C	17053B	10	C	0.0781931	6.38223e-05	0.0142378	0.217857	0.767841
17048C	3	C	17088A	5	C	0.0816755	7.1076e-05	0.015572	0.229959	0.754398
17048B	3	C	17103B	4	C	0.0832122	7.47296e-05	0.0162344	0.235779	0.747912
17048B	3	C	17059D	8	C	0.0871145	8.54679e-05	0.0181474	0.251953	0.729814
17048C	3	C	17059D	8	C	0.0893075	9.25574e-05	0.0193851	0.261958	0.718564
17048B	3	C	17088A	5	C	0.0899387	9.47567e-05	0.0197653	0.264965	0.715175
17048B	3	C	17103A	4	C	0.0977214	0.000128973	0.0254814	0.30687	0.66752
17048C	3	C	17112A	7	C	0.104238	0.000170965	0.0320852	0.349015	0.618729
17048C	3	C	17064A	6	C	0.10668	0.000190896	0.0350929	0.366422	0.598294
17048C	3	C	17103B	4	C	0.10715	0.000195046	0.0357102	0.369873	0.594222
17048B	3	C	17112A	7	C	0.115168	0.000284413	0.0483709	0.432862	0.518482
17048C	3	C	17052B	9	C	0.116566	0.000304241	0.0510393	0.444498	0.504158
17048C	3	C	17103A	4	C	0.123471	0.000426305	0.0665918	0.503341	0.429641
17048B	3	C	17052B	9	C	0.130802	0.000611592	0.0879755	0.564497	0.346916
17048B	3	C	17048C	3	C	0.134855	0.000745862	0.102206	0.595474	0.301574
17048C	3	C	17053B	10	C	0.142235	0.0010648	0.132849	0.642278	0.223808
17048B	3	C	17064A	6	C	0.154259	0.00186269	0.196502	0.680238	0.121397
17103B	4	C	17128C	11	M	0.0404837	3.56908e-05	0.00876515	0.161317	0.829882
17103B	4	C	17141B	11	M	0.0406682	3.56944e-05	0.0087658	0.161327	0.829872
17103A	4	C	17141B	11	M	0.0372057	3.57915e-05	0.00878754	0.161529	0.829648
17103A	4	C	17131C	11	M	0.0469898	3.64174e-05	0.00891183	0.163078	0.827973
17103A	4	C	17148C	11	M	0.032139	3.65672e-05	0.00895003	0.16331	0.827704
17103B	4	C	17131C	11	M	0.0497007	3.70966e-05	0.00905007	0.164683	0.82623
17103B	4	C	17148C	11	M	0.0260962	3.85418e-05	0.00935792	0.167805	0.822798
17103B	4	C	17148B	11	M	0.0247575	3.91479e-05	0.00948218	0.169164	0.821315
17103A	4	C	17148B	11	M	0.0616271	4.31417e-05	0.0102673	0.178233	0.811456
17103A	4	C	17088A	5	C	0.0711171	5.26588e-05	0.0121286	0.19756	0.790258
17103B	4	C	17088B	5	C	0.0848911	7.90779e-05	0.0170149	0.242488	0.740418
17103A	4	C	17088B	5	C	0.0856691	8.12284e-05	0.0173979	0.245723	0.736798
17103A	4	C	17128C	11	M	0.0915366	0.000100667	0.0207787	0.272833	0.706288
17103B	4	C	17088A	5	C	0.113367	0.000260907	0.0451467	0.418102	0.53649
17088B	5	C	17141B	11	M	0.0373499	3.57805e-05	0.00878521	0.161504	0.829675
17088B	5	C	17148B	11	M	0.0440814	3.59386e-05	0.00881455	0.16193	0.829219
17088A	5	C	17131C	11	M	0.0478291	3.66032e-05	0.00894964	0.16352	0.827494
17088A	5	C	17148B	11	M	0.0486761	3.68128e-05	0.00899231	0.164015	0.826956
17088A	5	C	17141B	11	M	0.0504415	3.73227e-05	0.00909607	0.165212	0.825655
17088A	5	C	17148C	11	M	0.0288059	3.75074e-05	0.0091449	0.165463	0.825355
17088B	5	C	17128C	11	M	0.0518843	3.78149e-05	0.00919609	0.166357	0.824409
17088B	5	C	17148C	11	M	0.0247084	3.91714e-05	0.00948699	0.169216	0.821257
17088B	5	C	17131C	11	M	0.0573132	4.03213e-05	0.00970288	0.172056	0.818201
17088A	5	C	17128C	11	M	0.0666191	4.75032e-05	0.0111283	0.187359	0.801466
17088A	5	C	17088B	5	C	0.370709	0.822473	0.177524	2.59105e-06	8.39621e-18
17064A	6	C	17141B	11	M	0.0385497	3.57126e-05	0.00877059	0.161353	0.829841
17064A	6	C	17148C	11	M	0.0316717	3.66778e-05	0.00897303	0.163564	0.827426
17064A	6	C	17128C	11	M	0.0658813	4.67754e-05	0.0109856	0.185869	0.803098
17064A	6	C	17103B	4	C	0.0702492	5.15613e-05	0.0119172	0.195437	0.792594
17064A	6	C	17148B	11	M	0.0708394	5.23019e-05	0.0120599	0.196873	0.791015
17064A	6	C	17131C	11	M	0.0780926	6.36323e-05	0.0142025	0.217529	0.768204
17064A	6	C	17103A	4	C	0.0840507	7.68529e-05	0.0166166	0.239083	0.744223
17064A	6	C	17088A	5	C	0.0936825	0.000109444	0.0222622	0.283991	0.693638
17064A	6	C	17088B	5	C	0.0980941	0.000130998	0.0258093	0.309106	0.664953
17064A	6	C	17112A	7	C	0.110858	0.000231682	0.0410379	0.398086	0.560645
17064A	6	C	17059D	8	C	0.118765	0.000338533	0.0555527	0.463075	0.481034
17112A	7	C	17141B	11	M	0.0488827	3.68674e-05	0.00900341	0.164144	0.826816
17112A	7	C	17148C	11	M	0.0282112	3.77131e-05	0.00918734	0.165931	0.824844
17112A	7	C	17128C	11	M	0.0569816	4.01366e-05	0.00966569	0.171643	0.818651
17112A	7	C	17148B	11	M	0.0605318	4.23489e-05	0.0101093	0.17652	0.813328
17112A	7	C	17131C	11	M	0.0653028	4.62259e-05	0.0108776	0.184737	0.80434
17112A	7	C	17103B	4	C	0.0885752	9.00973e-05	0.0189577	0.258542	0.72241
17112A	7	C	17088A	5	C	0.0895355	9.33435e-05	0.0195212	0.263038	0.717347
17112A	7	C	17103A	4	C	0.097926	0.000130079	0.0256607	0.308095	0.666114
17112A	7	C	17059D	8	C	0.141459	0.00102611	0.129334	0.638081	0.231559
17112A	7	C	17088B	5	C	0.149928	0.00152782	0.171582	0.672789	0.154102
17103B	7	C	17103A	4	C	0.245385	0.0539989	0.874179	0.0718146	7.21449e-06
17059D	8	C	17141B	11	M	0.0373617	3.57796e-05	0.00878502	0.161502	0.829677
17059D	8	C	17148B	11	M	0.0471553	3.64523e-05	0.00891893	0.163161	0.827883
17059D	8	C	17131C	11	M	0.0525052	3.80482e-05	0.00924346	0.166897	0.823822
17059D	8	C	17148C	11	M	0.024164	3.94377e-05	0.00954146	0.16981	0.820609
17059D	8	C	17128C	11	M	0.0659908	4.68814e-05	0.0110064	0.186087	0.80286
17059D	8	C	17103B	4	C	0.0859571	8.20472e-05	0.0175432	0.246942	0.735433
17059D	8	C	17103A	4	C	0.0909089	9.82848e-05	0.0203716	0.269698	0.709832
17059D	8	C	17088A	5	C	0.105638	0.000182069	0.0337698	0.358889	0.607159
17059D	8	C	17088B	5	C	0.109683	0.000219282	0.039258	0.38896	0.571562
17052B	9	C	17131C	11	M	0.0556436	3.94347e-05	0.00952416	0.170064	0.820372
17052B	9	C	17053B	10	C	0.0557724	3.94993e-05	0.0095372	0.17021	0.820213
17052B	9	C	17128C	11	M	0.065592	4.64982e-05	0.0109312	0.185299	0.803723
17052B	9	C	17148B	11	M	0.0689364	4.99978e-05	0.0116146	0.192369	0.795967
17052B	9	C	17103B	4	C	0.077103	6.18147e-05	0.0138638	0.214367	0.771708
17052B	9	C	17088B	5	C	0.081212	7.00314e-05	0.0153815	0.228262	0.756286
17052B	9	C	17088A	5	C	0.0832821	7.4903e-05	0.0162657	0.236051	0.747609
17052B	9	C	17059D	8	C	0.0857522	8.14633e-05	0.0174396	0.246074	0.736405
17052B	9	C	17112A	7	C	0.0894918	9.31921e-05	0.019495	0.262831	0.717581
17052B	9	C	17064A	6	C	0.0900492	9.51493e-05	0.019833	0.265497	0.714575
17052B	9	C	17148C	11	M	0.0901858	9.56378e-05	0.0199171	0.266157	0.71383
17052B	9	C	17141B	11	M	0.0940867	0.000111213	0.0225584	0.286169	0.691161
17052B	9	C	17103A	4	C	0.126389	0.000492156	0.0744588	0.528162	0.396887
17053B	10	C	17141B	11	M	0.0355292	3.59637e-05	0.00882392	0.161922	0.829219
17053B	10	C	17148C	11	M	0.0275528	3.79546e-05	0.00923714	0.166479	0.824246
17053B	10	C	17131C	11	M	0.0686524	4.96743e-05	0.0115517	0.191727	0.796672
17053B	10	C	17103B	4	C	0.0725643	5.46089e-05	0.0125024	0.201272	0.786171
17053B	10	C	17148B	11	M	0.0742361	5.70609e-05	0.0129691	0.205833	0.781141
17053B	10	C	17128C	11	M	0.0884664	8.974e-05	0.0188955	0.258041	0.722974
17053B	10	C	17103A	4	C	0.089244	9.23405e-05	0.0193475	0.26166	0.718901
17053B	10	C	17059D	8	C	0.12053	0.000368995	0.0594627	0.47813	0.462038
17053B	10	C	17088B	5	C	0.125363	0.0004679	0.0715985	0.519477	0.408456
17053B	10	C	17112A	7	C	0.137586	0.000851687	0.112819	0.614463	0.271866
17053B	10	C	17088A	5	C	0.138417	0.000886598	0.116217	0.619881	0.263016
17053B	10	C	17064A	6	C	0.15834	0.00223762	0.222054	0.680544	0.0951644
17148C	11	M	17128C	11	M	0.196114	0.0106919	0.544304	0.44071	0.0042945
17131C	11	M	17128C	11	M	0.215719	0.0216078	0.723799	0.254128	0.000465694
17141B	11	M	17128C	11	M	0.224597	0.0288851	0.787618	0.183349	0.000147739
17148B	11	M	17131C	11	M	0.233909	0.0385284	0.837473	0.123958	4.0397e-05
17141B	11	M	17131C	11	M	0.249161	0.0601599	0.880669	0.0591669	3.9765e-06
17148B	11	M	17148C	11	M	0.27395	0.119862	0.865956	0.0141822	5.6776e-08
17148B	11	M	17141B	11	M	0.274625	0.122092	0.864316	0.0135916	5.01681e-08
17148B	11	M	17128C	11	M	0.281216	0.146035	0.845084	0.0088812	1.46531e-08
17148C	11	M	17131C	11	M	0.349247	0.657179	0.342791	2.92486e-05	3.22123e-15
17141B	11	M	17148C	11	M	0.397163	0.937149	0.0628508	8.8409e-08	2.68196e-21
