# Supplementary material for: Patterns of relatedness and genetic diversity inferred from whole genome sequencing of archival blood fluke miracidia (Schistosoma japonicum)
Source: PLoS Negl Trop Dis. 2021 Jan 6;15(1):e0009020. doi: 10.1371/journal.pntd.0009020 (PMC7815185; doi:10.1371/journal.pntd.0009020)
Supplement: S2 Table — (XLS) [file pntd.0009020.s002.xls]

## Sheet: GATK_Full_double_column
Table S2. Pairwise comparison showing rare allele sharing values and posterior probabilities for each degree of relatedness for SNPs called using GATK.
Sample_1	Host_1	Village_1	Sample_2	Host_2	Village_2	RAS	2_deg	3_deg	4_deg	5_deg
17090B	1	C	17090A	1	C	0.0398847	3.5686e-05	0.00876445	0.161301	0.829899
17103B	4	C	17090A	1	C	0.0473446	3.64933e-05	0.00892728	0.163259	0.827777
17103B	4	C	17090B	1	C	0.0193222	4.23213e-05	0.010127	0.176107	0.813723
17103A	4	C	17090A	1	C	0.0347156	3.6077e-05	0.00884772	0.162182	0.828934
17103A	4	C	17090B	1	C	0.026449	3.83928e-05	0.0093273	0.16747	0.823165
17112A	7	C	17090A	1	C	0.0277077	3.78964e-05	0.00922516	0.166347	0.82439
17112A	7	C	17090B	1	C	0.0119767	4.87763e-05	0.0114125	0.189422	0.799117
17148C	11	M	17090A	1	C	0.0135777	4.71235e-05	0.0110864	0.186109	0.802758
17148C	11	M	17090B	1	C	0.0111488	4.96916e-05	0.0115922	0.19123	0.797128
17148B	11	M	17090A	1	C	0.0121294	4.86122e-05	0.0113802	0.189096	0.799476
17148B	11	M	17090B	1	C	0.0162853	4.46534e-05	0.0105952	0.181037	0.808324
17141B	11	M	17090A	1	C	0.0109975	4.98636e-05	0.0116259	0.191568	0.796756
17141B	11	M	17090B	1	C	0.0109847	4.98781e-05	0.0116288	0.191596	0.796725
17131C	11	M	17090A	1	C	0.0207774	4.13528e-05	0.00993115	0.174018	0.81601
17131C	11	M	17090B	1	C	0.0103205	5.06507e-05	0.01178	0.193105	0.795064
17128C	11	M	17090A	1	C	0.0277945	3.78642e-05	0.00921851	0.166274	0.824469
17128C	11	M	17090B	1	C	0.00942738	5.17354e-05	0.0119915	0.195202	0.792755
17090B	1	C	17082B	2	C	0.0938219	0.000110049	0.0223637	0.284739	0.692787
17090B	1	C	17082C	2	C	0.113828	0.000266715	0.0459497	0.421853	0.53193
17090A	1	C	17082B	2	C	0.0258364	3.86544e-05	0.00938103	0.168059	0.822522
17090A	1	C	17082C	2	C	0.0371772	3.57937e-05	0.00878802	0.161534	0.829642
17082C	2	C	17082B	2	C	0.0393708	3.56902e-05	0.00876556	0.161306	0.829892
17103B	4	C	17082B	2	C	0.0418649	3.57415e-05	0.00877494	0.161447	0.829742
17103B	4	C	17082C	2	C	0.0279498	3.78072e-05	0.00920676	0.166145	0.824611
17103A	4	C	17082B	2	C	0.0551141	3.91758e-05	0.00947184	0.169477	0.821012
17103A	4	C	17082C	2	C	0.0166723	4.43315e-05	0.0105308	0.180365	0.80906
17088B	5	C	17082B	2	C	0.0151935	4.56025e-05	0.0107845	0.183003	0.806167
17088B	5	C	17082C	2	C	0.0336866	3.62487e-05	0.00888364	0.162577	0.828503
17088A	5	C	17082B	2	C	0.00955556	5.15764e-05	0.0119605	0.194896	0.793091
17088A	5	C	17082C	2	C	0.08253	7.30707e-05	0.0159344	0.233158	0.750835
17112A	7	C	17082B	2	C	0.0309297	3.68675e-05	0.00901242	0.164	0.826951
17112A	7	C	17082C	2	C	0.0279334	3.78132e-05	0.00920799	0.166158	0.824596
17148C	11	M	17082B	2	C	0.0172869	4.38356e-05	0.0104315	0.179324	0.8102
17148C	11	M	17082C	2	C	0.0111169	4.97277e-05	0.0115993	0.191301	0.79705
17148B	11	M	17082B	2	C	0.0103873	5.05716e-05	0.0117645	0.192951	0.795234
17148B	11	M	17082C	2	C	0.012149	4.85911e-05	0.0113761	0.189054	0.799522
17141B	11	M	17082B	2	C	0.0130318	4.76702e-05	0.0111945	0.187212	0.801546
17141B	11	M	17082C	2	C	0.0117266	4.90484e-05	0.011466	0.189961	0.798524
17131C	11	M	17082B	2	C	0.0161235	4.47902e-05	0.0106225	0.181322	0.808011
17131C	11	M	17082C	2	C	0.016321	4.46234e-05	0.0105892	0.180974	0.808392
17128C	11	M	17082B	2	C	0.0208931	4.12796e-05	0.00991633	0.173859	0.816183
17128C	11	M	17082C	2	C	0.0210618	4.11741e-05	0.00989493	0.17363	0.816434
17090B	1	C	17048B	3	C	0.046235	3.62687e-05	0.00888158	0.162724	0.828358
17090B	1	C	17048C	3	C	0.0699244	5.11638e-05	0.0118404	0.194662	0.793446
17090A	1	C	17048B	3	C	0.036915	3.58154e-05	0.00879264	0.161583	0.829589
17090A	1	C	17048C	3	C	0.0451571	3.60862e-05	0.00884448	0.162286	0.828833
17082C	2	C	17048B	3	C	0.071618	5.33164e-05	0.0122549	0.198821	0.788871
17082C	2	C	17048C	3	C	0.0812439	7.01025e-05	0.0153945	0.228378	0.756157
17082B	2	C	17048B	3	C	0.109369	0.000216095	0.0387968	0.386548	0.574439
17082B	2	C	17048C	3	C	0.0799892	6.73957e-05	0.0148984	0.223914	0.76112
17048C	3	C	17048B	3	C	0.0702946	5.16173e-05	0.011928	0.195546	0.792474
17103B	4	C	17048B	3	C	0.0520395	3.7872e-05	0.00920769	0.166489	0.824265
17103B	4	C	17048C	3	C	0.0813203	7.02732e-05	0.0154257	0.228656	0.755848
17103A	4	C	17048B	3	C	0.0458262	3.61954e-05	0.00886667	0.162548	0.828549
17103A	4	C	17048C	3	C	0.0584025	4.0959e-05	0.00983105	0.173473	0.816655
17088B	5	C	17048B	3	C	0.0109088	4.9965e-05	0.0116458	0.191767	0.796538
17088B	5	C	17048C	3	C	0.0289613	3.74556e-05	0.00913419	0.165345	0.825483
17088A	5	C	17048B	3	C	0.0404893	3.56909e-05	0.00876517	0.161317	0.829882
17088A	5	C	17048C	3	C	0.0418768	3.57421e-05	0.00877507	0.161449	0.82974
17064A	6	C	17048B	3	C	0.051813	3.77889e-05	0.00919082	0.166297	0.824475
17064A	6	C	17048C	3	C	0.0200269	4.18408e-05	0.0100299	0.175074	0.814854
17112A	7	C	17048B	3	C	0.0784979	6.44049e-05	0.014346	0.218858	0.766732
17112A	7	C	17048C	3	C	0.0568952	4.00892e-05	0.00965615	0.171537	0.818767
17059D	8	C	17048B	3	C	0.0424684	3.57809e-05	0.0087828	0.161545	0.829636
17059D	8	C	17048C	3	C	0.0413975	3.57181e-05	0.00877035	0.161389	0.829805
17052B	9	C	17048B	3	C	0.0680837	4.90418e-05	0.0114287	0.190466	0.798057
17052B	9	C	17048C	3	C	0.0721417	5.40235e-05	0.0123905	0.200166	0.78739
17053B	10	C	17048B	3	C	0.0508218	3.74457e-05	0.00912108	0.165499	0.825342
17053B	10	C	17048C	3	C	0.115081	0.000283222	0.0482091	0.43214	0.519367
17148C	11	M	17048B	3	C	0.0297159	3.72154e-05	0.00908451	0.164796	0.826082
17148C	11	M	17048C	3	C	0.00982243	5.1249e-05	0.0118967	0.194265	0.793787
17148B	11	M	17048B	3	C	0.00859579	5.27944e-05	0.0121973	0.197226	0.790524
17148B	11	M	17048C	3	C	0.0060107	5.64111e-05	0.0128945	0.203972	0.783077
17141B	11	M	17048B	3	C	0.0109806	4.98827e-05	0.0116297	0.191605	0.796715
17141B	11	M	17048C	3	C	0.0158469	4.50271e-05	0.0106698	0.181814	0.807471
17131C	11	M	17048B	3	C	0.0171397	4.39527e-05	0.010455	0.17957	0.809931
17131C	11	M	17048C	3	C	0.0238027	3.96206e-05	0.00957882	0.170216	0.820166
17128C	11	M	17048B	3	C	0.0284853	3.76168e-05	0.00916749	0.165712	0.825083
17128C	11	M	17048C	3	C	0.0297659	3.72001e-05	0.00908135	0.164761	0.82612
17103B	4	C	17103A	4	C	0.228208	0.0323569	0.809112	0.158441	9.03522e-05
17112A	7	C	17103A	4	C	0.0255127	3.87981e-05	0.00941049	0.168381	0.82217
17112A	7	C	17103B	4	C	0.0430313	3.58273e-05	0.0087921	0.161659	0.829513
17148C	11	M	17103A	4	C	0.012442	4.82804e-05	0.0113149	0.188434	0.800203
17148C	11	M	17103B	4	C	0.0110735	4.9777e-05	0.011609	0.191398	0.796943
17148B	11	M	17103A	4	C	0.0120954	4.86486e-05	0.0113874	0.189168	0.799396
17148B	11	M	17103B	4	C	0.00525053	5.75746e-05	0.0131171	0.20609	0.780735
17141B	11	M	17103A	4	C	0.00625853	5.60419e-05	0.0128237	0.203295	0.783825
17141B	11	M	17103B	4	C	0.00622799	5.60872e-05	0.0128324	0.203378	0.783734
17131C	11	M	17103A	4	C	0.0189609	4.25761e-05	0.0101784	0.176653	0.813126
17131C	11	M	17103B	4	C	0.0290661	3.74211e-05	0.00912707	0.165266	0.825569
17128C	11	M	17103A	4	C	0.0331637	3.63481e-05	0.0089044	0.162806	0.828253
17128C	11	M	17103B	4	C	0.0107204	5.01821e-05	0.0116883	0.192192	0.79607
17090B	1	C	17088A	5	C	0.0205157	4.15202e-05	0.00996507	0.174381	0.815612
17090B	1	C	17088B	5	C	0.00874466	5.26013e-05	0.0121598	0.196859	0.790929
17090A	1	C	17088A	5	C	0.0217076	4.07809e-05	0.00981514	0.172772	0.817372
17090A	1	C	17088B	5	C	0.0198172	4.19815e-05	0.0100584	0.175377	0.814522
17103B	4	C	17088A	5	C	0.0516615	3.77343e-05	0.00917973	0.16617	0.824612
17103B	4	C	17088B	5	C	0.0233978	3.98314e-05	0.00962186	0.170683	0.819655
17103A	4	C	17088A	5	C	0.0167242	4.42889e-05	0.0105223	0.180276	0.809158
17103A	4	C	17088B	5	C	0.0290885	3.74138e-05	0.00912555	0.16525	0.825588
17088B	5	C	17088A	5	C	0.248982	0.0598531	0.880419	0.0597237	4.09209e-06
17112A	7	C	17088A	5	C	0.019816	4.19823e-05	0.0100585	0.175379	0.814521
17112A	7	C	17088B	5	C	0.0135535	4.71474e-05	0.0110911	0.186157	0.802705
17148C	11	M	17088A	5	C	0.00996568	5.10752e-05	0.0118628	0.193929	0.794157
17148C	11	M	17088B	5	C	0.0012982	6.44516e-05	0.0144169	0.218136	0.767383
17148B	11	M	17088A	5	C	0.0120176	4.87322e-05	0.0114038	0.189334	0.799213
17148B	11	M	17088B	5	C	0.00882535	5.24972e-05	0.0121396	0.196661	0.791147
17141B	11	M	17088A	5	C	0.00487168	5.81724e-05	0.0132312	0.207169	0.779542
17141B	11	M	17088B	5	C	0.0054829	5.72138e-05	0.0130482	0.205436	0.781459
17131C	11	M	17088A	5	C	0.0146112	4.61343e-05	0.0108902	0.184095	0.804968
17131C	11	M	17088B	5	C	0.0109286	4.99422e-05	0.0116413	0.191722	0.796587
17128C	11	M	17088A	5	C	0.0182534	4.30925e-05	0.0102823	0.177753	0.811921
17128C	11	M	17088B	5	C	0.00556422	5.70886e-05	0.0130243	0.205208	0.78171
17090B	1	C	17064A	6	C	0.0195169	4.21863e-05	0.0100997	0.175818	0.81404
17090A	1	C	17064A	6	C	0.0716641	5.33779e-05	0.0122667	0.198938	0.788742
17082C	2	C	17064A	6	C	0.0279425	3.78099e-05	0.00920731	0.166151	0.824604
17082B	2	C	17064A	6	C	0.0374443	3.57736e-05	0.00878374	0.161488	0.829692
17103B	4	C	17064A	6	C	0.0396166	3.56872e-05	0.00876483	0.161301	0.829898
17103A	4	C	17064A	6	C	0.0238508	3.9596e-05	0.00957379	0.170161	0.820225
17088B	5	C	17064A	6	C	0.0125927	4.81226e-05	0.0112837	0.188119	0.800549
17088A	5	C	17064A	6	C	0.0170747	4.40047e-05	0.0104654	0.17968	0.809811
17112A	7	C	17064A	6	C	0.0128184	4.78886e-05	0.0112376	0.18765	0.801064
17148C	11	M	17064A	6	C	0.00498794	5.79877e-05	0.013196	0.206836	0.77991
17148B	11	M	17064A	6	C	0.00879511	5.25362e-05	0.0121471	0.196735	0.791065
17141B	11	M	17064A	6	C	0.00485385	5.82009e-05	0.0132366	0.20722	0.779485
17131C	11	M	17064A	6	C	0.0171736	4.39257e-05	0.0104496	0.179514	0.809993
17128C	11	M	17064A	6	C	0.012437	4.82857e-05	0.0113159	0.188445	0.800191
17148C	11	M	17112A	7	C	0.00631099	5.59645e-05	0.0128089	0.203152	0.783983
17148B	11	M	17112A	7	C	0.00531672	5.74713e-05	0.0130974	0.205903	0.780942
17141B	11	M	17112A	7	C	0.00690869	5.50968e-05	0.0126421	0.20155	0.785753
17131C	11	M	17112A	7	C	0.0170031	4.40623e-05	0.0104769	0.179801	0.809678
17128C	11	M	17112A	7	C	0.00976094	5.1324e-05	0.0119113	0.19441	0.793628
17090B	1	C	17059D	8	C	0.12242	0.000404826	0.0639528	0.494329	0.441314
17090A	1	C	17059D	8	C	0.071945	5.37555e-05	0.0123391	0.199657	0.78795
17082C	2	C	17059D	8	C	0.0610982	4.2752e-05	0.0101897	0.177394	0.812374
17082B	2	C	17059D	8	C	0.0488703	3.68641e-05	0.00900274	0.164136	0.826825
17103B	4	C	17059D	8	C	0.0285569	3.75921e-05	0.00916238	0.165656	0.825144
17103A	4	C	17059D	8	C	0.0374698	3.57718e-05	0.00878336	0.161484	0.829696
17088B	5	C	17059D	8	C	0.0242846	3.93778e-05	0.00952921	0.169676	0.820755
17088A	5	C	17059D	8	C	0.0588659	4.12451e-05	0.00988844	0.174105	0.815965
17064A	6	C	17059D	8	C	0.0503435	3.72918e-05	0.00908977	0.16514	0.825733
17112A	7	C	17059D	8	C	0.0356223	3.59519e-05	0.00882146	0.161895	0.829248
17148C	11	M	17059D	8	C	0.00990447	5.11493e-05	0.0118773	0.194072	0.793999
17148B	11	M	17059D	8	C	0.0164047	4.45533e-05	0.0105752	0.180828	0.808552
17141B	11	M	17059D	8	C	0.0197837	4.20041e-05	0.0100629	0.175426	0.814469
17131C	11	M	17059D	8	C	0.0241022	3.94686e-05	0.00954777	0.169878	0.820534
17128C	11	M	17059D	8	C	0.0168869	4.41562e-05	0.0104957	0.179998	0.809462
17090B	1	C	17052B	9	C	0.0377522	3.57531e-05	0.00877935	0.161442	0.829743
17090A	1	C	17052B	9	C	0.0911356	9.91362e-05	0.0205173	0.270824	0.70856
17082C	2	C	17052B	9	C	0.080968	6.94917e-05	0.0152829	0.22738	0.757268
17082B	2	C	17052B	9	C	0.0735881	5.6084e-05	0.0127836	0.204029	0.783131
17103B	4	C	17052B	9	C	0.0613807	4.29586e-05	0.0102309	0.177839	0.811887
17103A	4	C	17052B	9	C	0.0661758	4.70621e-05	0.0110419	0.186458	0.802453
17088B	5	C	17052B	9	C	0.0306977	3.69303e-05	0.00902546	0.164144	0.826794
17088A	5	C	17052B	9	C	0.0442204	3.59557e-05	0.00881803	0.161972	0.829174
17064A	6	C	17052B	9	C	0.0399546	3.56861e-05	0.00876442	0.161301	0.829899
17112A	7	C	17052B	9	C	0.0338074	3.62269e-05	0.00887908	0.162527	0.828558
17059D	8	C	17052B	9	C	0.0347222	3.6076e-05	0.00884751	0.16218	0.828937
17053B	10	C	17052B	9	C	0.0439253	3.592e-05	0.00881079	0.161885	0.829268
17148C	11	M	17052B	9	C	0.0048545	5.81998e-05	0.0132364	0.207218	0.779487
17148B	11	M	17052B	9	C	0.0120011	4.875e-05	0.0114073	0.18937	0.799174
17141B	11	M	17052B	9	C	0.0123851	4.83404e-05	0.0113267	0.188554	0.800071
17131C	11	M	17052B	9	C	0.0171591	4.39372e-05	0.0104519	0.179538	0.809966
17128C	11	M	17052B	9	C	0.0190921	4.2483e-05	0.0101596	0.176454	0.813344
17090B	1	C	17053B	10	C	0.0441108	3.59421e-05	0.00881528	0.161939	0.82921
17090A	1	C	17053B	10	C	0.0436323	3.5887e-05	0.00880414	0.161805	0.829355
17082C	2	C	17053B	10	C	0.0228004	4.01541e-05	0.00968764	0.171396	0.818876
17082B	2	C	17053B	10	C	0.0451234	3.60811e-05	0.00884344	0.162274	0.828846
17103B	4	C	17053B	10	C	0.0199942	4.18626e-05	0.0100343	0.175121	0.814803
17103A	4	C	17053B	10	C	0.0237094	3.96686e-05	0.00958863	0.170323	0.820049
17088B	5	C	17053B	10	C	0.0259973	3.85844e-05	0.00936666	0.167901	0.822694
17088A	5	C	17053B	10	C	0.0496432	3.70798e-05	0.00904664	0.164643	0.826273
17064A	6	C	17053B	10	C	0.0366501	3.58394e-05	0.00879772	0.161637	0.829529
17112A	7	C	17053B	10	C	0.0294047	3.73122e-05	0.00910454	0.165018	0.825841
17059D	8	C	17053B	10	C	0.0592173	4.14679e-05	0.00993311	0.174596	0.81543
17148C	11	M	17053B	10	C	0.00496394	5.80257e-05	0.0132032	0.206905	0.779834
17148B	11	M	17053B	10	C	0.0162259	4.47035e-05	0.0106052	0.181141	0.808209
17141B	11	M	17053B	10	C	0.00487181	5.81722e-05	0.0132312	0.207168	0.779542
17131C	11	M	17053B	10	C	0.0205532	4.14961e-05	0.00996017	0.174329	0.81567
17128C	11	M	17053B	10	C	0.0250611	3.90048e-05	0.00945286	0.168844	0.821664
17148C	11	M	17128C	11	M	0.0818666	7.15143e-05	0.0156518	0.230666	0.753611
17148C	11	M	17131C	11	M	0.0817177	7.11725e-05	0.0155896	0.230115	0.754225
17148C	11	M	17141B	11	M	0.41431	0.970906	0.029094	8.15847e-09	9.892e-24
17148C	11	M	17148B	11	M	0.124456	0.000447459	0.0691547	0.511754	0.418644
17148B	11	M	17128C	11	M	0.266415	0.0974628	0.880029	0.0225084	2.19586e-07
17148B	11	M	17131C	11	M	0.0797006	6.67982e-05	0.0147884	0.222915	0.76223
17148B	11	M	17141B	11	M	0.241609	0.0484047	0.865008	0.086574	1.29057e-05
17141B	11	M	17128C	11	M	0.209353	0.0173604	0.669799	0.311836	0.00100468
17141B	11	M	17131C	11	M	0.0992876	0.000137763	0.0268972	0.316411	0.656554
17131C	11	M	17128C	11	M	0.116241	0.000299501	0.0504054	0.44178	0.507515
